# Supplementary material for: The ion channel function of polycystin‐1 in the polycystin‐1/polycystin‐2 complex
Source: EMBO Rep. 2019 Aug 22;20(11):e48336. doi: 10.15252/embr.201948336 (PMC6832002; doi:10.15252/embr.201948336)
Supplement: Supplementary file 3 — Source Data for Expanded View and Appendix [file EMBR-20-e48336-s010.zip]

Archive with 4 entries (4 files):
- EMBOR-2019-48336_SourceDataForExpandedView1.xlsx
- EMBOR-2019-48336_SourceDataForExpandedView3.xlsx
- EMBOR-2019-48336_SourceDataForExpandedView4A-4B-4C.xlsx
- EMBOR-2019-48336-T_SourceDataForFigureS4.pdf
