# Supplementary material for: The ion channel function of polycystin‐1 in the polycystin‐1/polycystin‐2 complex
Source: EMBO Rep. 2019 Aug 22;20(11):e48336. doi: 10.15252/embr.201948336 (PMC6832002; doi:10.15252/embr.201948336)
Supplement: Supplementary file 3 — Source Data for Expanded View and Appendix [file EMBR-20-e48336-s010.zip › EMBOR-2019-48336_SourceDataForExpandedView1.xlsx]

## Sheet: EV1
		Channels
		PC2_F604P	PC2_F604P + PC1	Un-inj
current at +60 mV (μA)	No. 1	2.72743	0.196838	0.233817
	2	1.15	0.317891	0.277859
	3	1.41093	0.370789	0.177612
	4	1.41144	0.269775	0.3302
	5	2.25822	0.184123	0.101929
	6	2.99479	0.137838	0.171632
	7	3.42967	1.03917	0.171971
	8	1.85496	0.334528	0.183038
	9	2.12351	0.316655	0.1304
	10	1.02895	0.054423	0.139401
	11	2.99479	0.166321	0.126194
	12	3.42967	0.653614
	13	1.85496	0.996104
	14	2.12351	0.943911
	15	2.8108
	16	3.15419
	17	4.05398
	Mean	2.40069	0.427285	0.185823
	STD	0.886471	0.337416	0.0692154
	n=	17	14	11
