# Supplementary material for: The ion channel function of polycystin‐1 in the polycystin‐1/polycystin‐2 complex
Source: EMBO Rep. 2019 Aug 22;20(11):e48336. doi: 10.15252/embr.201948336 (PMC6832002; doi:10.15252/embr.201948336)
Supplement: Supplementary file 3 — Source Data for Expanded View and Appendix [file EMBR-20-e48336-s010.zip › EMBOR-2019-48336_SourceDataForExpandedView3.xlsx]

## Sheet: EV3
		Channels
		Un-inj	PC1	PC1-CTF	PC1-TLD	PC1-CTF/PC2_AA
current at +80 mV (μA)	No. 1	0.389266	0.507184	0.223042	0.274119	1.29547
	2	0.508865	0.384022	0.3446	0.491142	2.61231
	3	0.44731	0.471367	0.334519	0.204258	3.04565
	4	0.472729	0.684952	0.290201	0.39072	3.27301
	5	0.425117	0.333745	0.383988	0.352627	2.95563
	6	0.195074	0.239563	0.401954		2.96021
	7	0.20629	0.286865	0.545173		3.44133
	8	0.181473		0.588136		1.60392
	9	0.230769		0.416103		1.36624
	10	0.161743		0.721741		4.42971
	11	0.283844		0.285339		1.74277
	12			0.704956
	13			0.709534
	14			0.254822
	15			0.140381
	16			0.242615
	17			0.187683
	18			0.466919
	19			0.818852
	20			0.548059
	21			0.430275
	22			0.362951
	23			0.238037
	24			0.427246
	25			0.904846
	26			0.692749
	27			0.410461
	Mean	0.318407	0.415385	0.447229	0.342573	2.61148
	STD	0.131554	0.152374	0.2041	0.109896	0.995647
	n=	11	7	27	5	11
