# Supplementary material for: The ion channel function of polycystin‐1 in the polycystin‐1/polycystin‐2 complex
Source: EMBO Rep. 2019 Aug 22;20(11):e48336. doi: 10.15252/embr.201948336 (PMC6832002; doi:10.15252/embr.201948336)
Supplement: Supplementary file 3 — Source Data for Expanded View and Appendix [file EMBR-20-e48336-s010.zip › EMBOR-2019-48336_SourceDataForExpandedView4A-4B-4C.xlsx]

## Sheet: EV4A
0.1mM Gd		Channels							0.5mM Gd		Channels
		PC_AA	PC1/PC2_AA								PC_AA	PC1/PC2_AA
Inhibition at - 80 mV (%)	No. 1	13.54	-8.98						Inhibition at - 80 mV (%)	No. 1	96.7	55.3
	2	7.68	17.11							2	95.9	37.5
	3	-9.62	14.69							3	96.3	43.3
	4		32.86							4	80.5	53.6
	5		28.35							5	94.9	48.5
										6	94
	Mean	3.86667	16.806							Mean	93.05	47.64
	STD	12.0417	16.2825							STD	6.22632	7.35853
	n=	3	5							n=	6	5

## Sheet: EV4B
0.01mM RuR		Channels							0.1mM RuR		Channels
		PC_AA	PC1/PC2_AA								PC_AA	PC1/PC2_AA
Inhibition at - 80 mV (%)	No. 1	56.22	37.99						Inhibition at - 80 mV (%)	No. 1	84.9	37.2
	2	72.75	47.65							2	84.3	49.5
	3	71.41	29.44							3	69	15.6
	4	72.37	26.56							4	80.7	68
	5		35.57							5	75.9	36.6
	6									6	83.1	57.1
										7	52.9	40.1
										8	41.5	42.9
										9	73.5	44.3
										10	86.3
										11	82.4
	Mean	68.1875	35.442							Mean	74.0455	43.4778
	STD	7.99823	8.2228							STD	14.5077	14.5751
	n=	4	5							n=	11	9

## Sheet: EV4C
1mM Amiloride		Channels							5mM Amiloride		Channels
		PC_AA	PC1/PC2_AA								PC_AA	PC1/PC2_AA
Inhibition at - 80 mV (%)	No. 1	16.5	53.42						Inhibition at - 80 mV (%)	No. 1	31.6	80.4
	2	4.59	49.1							2	25.6	83.1
	3	17.63	48.28							3	59	80.5
	4	12.94	44.19							4	51.8	92.1
	5		42.73							5	55.1	77.6
										6	56.1	81.5
										7	55.2	84.7
	Mean	12.915	47.544							Mean	47.7714	82.8429
	STD	5.89886	4.24011							STD	13.3769	4.65398
	n=	4	5							n=	7	7
