# Supplementary material for: The ion channel function of polycystin‐1 in the polycystin‐1/polycystin‐2 complex
Source: EMBO Rep. 2019 Aug 22;20(11):e48336. doi: 10.15252/embr.201948336 (PMC6832002; doi:10.15252/embr.201948336)
Supplement: Supplementary file 5 — Source Data for Figure 1 [file EMBR-20-e48336-s003.zip]

Archive with 3 entries (2 files):
- Source_Data_for_Fig1/
- Source_Data_for_Fig1/Source_Data_for_Fig1.pdf
- Source_Data_for_Fig1/Source_Data_for_Fig1.xlsx
