# Supplementary material for: The ion channel function of polycystin‐1 in the polycystin‐1/polycystin‐2 complex
Source: EMBO Rep. 2019 Aug 22;20(11):e48336. doi: 10.15252/embr.201948336 (PMC6832002; doi:10.15252/embr.201948336)
Supplement: Supplementary file 5 — Source Data for Figure 1 [file EMBR-20-e48336-s003.zip › Source_Data_for_Fig1/Source_Data_for_Fig1.xlsx]

## Sheet: Fig1D
		Channels
		PC2_F604P	PC2	PC1 + PC2	Un-injected
current at +60 mV (μA)	No. 1	2.72743	0.449117	0.260417	0.233817
	2	1.15	0.161235	0.368754	0.277859
	3	1.41093	0.151062	0.167847	0.177612
	4	1.41144	0.155131	0.157674	0.3302
	5	2.25822	0.138346	0.184631	0.101929
	6	2.99479	0.449117	0.121562	0.171632
	7	3.42967	0.161235	0.1297	0.171971
	8	1.85496	0.151062	0.260417	0.183038
	9	2.12351		0.368754	0.1304
	10	1.02895		0.167847	0.139401
	11	2.99479			0.126194
	12	3.42967
	13	1.85496
	14	2.12351
	15	2.8108
	16	3.15419
	17	4.05398
	Mean	2.40069	0.227038	0.21876	0.185823
	STD	0.886471	0.137259	0.0918493	0.0692154
	n=	17	8	10	11
