# Supplementary material for: The ion channel function of polycystin‐1 in the polycystin‐1/polycystin‐2 complex
Source: EMBO Rep. 2019 Aug 22;20(11):e48336. doi: 10.15252/embr.201948336 (PMC6832002; doi:10.15252/embr.201948336)
Supplement: Supplementary file 6 — Source Data for Figure 2 [file EMBR-20-e48336-s004.zip › embr201948336-sup-0004-SDataFig2B.xlsx]

## Sheet: Fig2B
		Channels
		PC2_F604P	PC2_AA	Un-injected
current at +60 mV (μA)	No. 1	2.72743	6.46079	0.122463
	2	2.82459	10.6	0.151733
	3	2.28459	4.23576	0.194736
	4	1.73634	8.3715	0.193125
	5	2.25822	6.54175	0.23837
	6	2.99479	5.08575	0.38958
	7	3.42967	4.04663
	8	1.85496	3.66821
	9	2.12351	5.7785
	10	2.99479	4.82941
	11	3.42967
	12	1.85496
	13	2.12351
	14	2.8108
	15	3.15419
	Mean	2.57347	5.96183	0.215001
	STD	0.574615	2.15757	0.0943179
	n=	15	10	6
