# Supplementary material for: The ion channel function of polycystin‐1 in the polycystin‐1/polycystin‐2 complex
Source: EMBO Rep. 2019 Aug 22;20(11):e48336. doi: 10.15252/embr.201948336 (PMC6832002; doi:10.15252/embr.201948336)
Supplement: Supplementary file 7 — Source Data for Figure 3 [file EMBR-20-e48336-s005.zip › Source_Data_for_Fig3/Source_Data_for_Fig3.xlsx]

## Sheet: Fig3A
		Channels									Channels
		PC_AA	PC1/PC2_AA								PC_AA	PC1/PC2_AA
current at +80 mV (μA)	No. 1	6.9397	5.6015						current at -80 mV (μA)	No. 1	-6.77643	-5.00183
	2	5.92041	5.43213							2	-4.58984	-4.76227
	3	6.10352	8.53729							3	-5.38483	-8.66241
	4	8.11005	6.14929							4	-5.48248	-6.00281
	5	7.08618	5.53894							5	-5.01099	-5.39398
	6	5.99554	6.48804							6	-3.76373	-6.92749
	7	4.66204	4.52521							7	-3.00702	-3.29744
	8	4.82873	5.75318							8	-4.09936	-4.0209
	9	7.20914	3.54549							9	-7.1827	-2.95854
	10	7.30027	2.25651							10	-6.64327	-1.89319
	11		4.15423							11		-3.03211
	12		4.36286							12		-2.85885
	13		7.63436							13		-2.71412
	Mean	6.41556	5.383							Mean	-5.19406	-4.42507
	STD	1.11156	1.67022							STD	1.37858	1.94526
	n=	10	13							n=	10	13

## Sheet: Fig3B
		Channels									Channels
		PC_AA	PC1/PC2_AA								PC_AA	PC1/PC2_AA
current at +80 mV (μA)	No. 1	5.08575	3.84369						current at -80 mV (μA)	No. 1	-0.49896	-1.89056
	2	4.04663	3.55377							2	-0.4776	-1.35651
	3	3.66821	5.96771							3	-0.50201	-2.66724
	4	5.7785	4.37164							4	-0.89874	-2.45514
	5	4.82941	4.10614							5	-0.86365	-2.82288
	6	4.10475	4.34265							6	-0.399	-2.89154
	7	3.35163	3.19243							7	-0.26256	-1.62485
	8	3.21568	4.48203							8	-0.33402	-1.69061
	9	4.13249	2.26507							9	-0.52524	-1.07648
	10	4.12289	1.46389							10	-0.25202	-0.96058
	11		3.07019							11		-1.86519
	12		3.22132							12		-2.13055
	13		6.13495							13		-1.63502
	Mean	4.2336	3.84735							Mean	-0.50138	-1.92824
	STD	0.794118	1.30431							STD	0.223105	0.633879
	n=	10	13							n=	10	13

## Sheet: Fig3D
		Channels									Channels
		PC_AA	PC1/PC2_AA								PC_AA	PC1/PC2_AA
current at +80 mV (μA)	No. 1	3.52478	6.05469						current at -70 mV (μA)	No. 1	-0.75684	-12.7747
	2	2.83051	4.55627							2	-0.68054	-6.89697
	3	2.59247	15.3183							3	-0.55542	-7.44934
	4	4.05579	12.5076							4	-1.1322	-6.51093
	5	3.36609	14.0244							5	-0.75684	-6.3736
	6	4.98968	15.6158							6	-1.16769	-8.47473
	7	2.67029	9.49866							7	-0.31235	-4.60804
	8	3.34656	8.95329							8	-0.53372	-3.7761
	9	6.6936	11.2513							9	-1.71535	-3.81284
	10	6.13763	18.525							10	-1.43136	-7.73639
	11		12.3608							11		-3.65173
	Mean	4.02074	11.6969							Mean	-0.904231	-6.5514
	STD	1.452	4.20703							STD	0.442206	2.68661
	n=	10	11							n=	10	11

## Sheet: Fig3G
		Channels
		H2O-inj	PC1 (WT)	PC2 (WT) (5x)	PC1/PC2 (WT)
45Ca (pmol / 30 min)	No. 1	6.73	9.66	7.16	34.53
	2	6.23	13.39	8.18	16.11
	3	5.97	10.36	6.71	28.94
	4	5.38	13.04	9.47	12.84
	5	6.63	10	8.42	63.61
	6	5.57	9.98	4.53	50.09
	7	7.83	7	9.7	7.59
	8	4.45	10.13	9.03	9.61
	9	7.87	3.29	10.69	12.81
	10	6.36	5.96	12.18	19.24
	11	2.45	5.14	11.65	26.35
	12	1.79	9.45	6.9	28.24
	13	10.95	10.82	9	19.8
	14	2.79	2.48	17.74	13.14
	15	2.55	9.61	2.71	23.16
	16	4.48	10.58	3.22	11.14
	17	1.07	13.56	2.24	12.4
	18	1.99	8.12	5.09	12.23
	19	11.78	5.5	4.52	10.95
	20	3.05	3.5	6.78	29.56
	21	4.69	3.08	4.19	27.24
	22	5.5	4.63	9.15	29.23
	23	2.88	2.88	12.21	43.17
	24	5.23	1.23	11.7
	25	3.01	5.73	12.02
	26	3.24	3.23
	27	5.18	3.04
	Mean	5.02407	7.23667	8.2076	23.5643
	STD	2.60606	3.73316	3.67567	14.1364
	n=	27	27	25	23
