# Supplementary material for: The ion channel function of polycystin‐1 in the polycystin‐1/polycystin‐2 complex
Source: EMBO Rep. 2019 Aug 22;20(11):e48336. doi: 10.15252/embr.201948336 (PMC6832002; doi:10.15252/embr.201948336)
Supplement: Supplementary file 8 — Source Data for Figure 4 [file EMBR-20-e48336-s006.zip › Source_Data_for_Fig4/Source_Data_for_Fig4.xlsx]

## Sheet: Fig4B
		Channels									Channels
		PC1/PC2_AA	PC1-CTF/PC2_AA								PC1/PC2_AA	PC1-CTF/PC2_AA
current at +80 mV (μA)	No. 1	5.6015	2.01416						current at -80 mV (μA)	No. 1	-5.00183	-2.38037
	2	5.43213	3.3905							2	-4.76227	-4.67834
	3	8.53729	3.56293							3	-8.66241	-4.71497
	4	6.14929	3.73688							4	-6.00281	-4.07867
	5	5.53894	3.41492							5	-5.39398	-4.08783
	6	6.48804	4.38843							6	-6.92749	-4.8645
	7	4.52521	3.55225							7	-3.29744	-3.68195
	8	5.75318	1.54524							8	-4.0209	-1.75671
	9	3.54549	3.3131							9	-2.95854	-3.62173
	10	2.25651	2.02076							10	-1.89319	-2.61146
	11	4.15423	2.03828							11	-3.03211	-2.51807
	12	4.36286	4.28028							12	-2.85885	-5.04068
	13	7.63436	2.16572							13	-2.71412	-2.79703
	14		3.70636							14		-6.10504
	15		2.94952							15		-4.58984
	16		2.96021							16		-5.02167
	17		2.05383							17		-2.96936
	18		2.6001							18		-3.97186
	19		3.26538							19		-4.7287
	20		3.14941							20		-4.12445
	21		2.96783							21		-3.84521
	22		2.57873							22		-3.09601
			5.04761							23		-5.69153
	Mean	5.383	3.07402							Mean	-4.42507	-3.95548
	STD	1.67022	0.871743							STD	1.94526	1.11551
	n=	13	23							n=	13	23

## Sheet: Fig4C
		Channels									Channels
		PC1/PC2_AA	PC1-CTF/PC2_AA								PC1/PC2_AA	PC1-CTF/PC2_AA
current at +80 mV (μA)	No. 1	3.84369	1.29547						current at -80 mV (μA)	No. 1	-1.89056	-1.02844
	2	3.55377	2.61231							2	-1.35651	-2.97699
	3	5.96771	3.04565							3	-2.66724	-3.21808
	4	4.37164	3.27301							4	-2.45514	-2.86102
	5	4.10614	2.95563							5	-2.82288	-3.02277
	6	4.34265	2.96021							6	-2.89154	-2.79236
	7	3.19243	0.97279							7	-1.62485	-1.01836
	8	4.48203	3.44133							8	-1.69061	-3.06895
	9	2.26507	1.60392							9	-1.07648	-1.92172
	10	1.46389	1.36624							10	-0.96058	-1.49007
	11	3.07019	4.42971							11	-1.86519	-3.84956
	12	3.22132	1.74277							12	-2.13055	-1.98842
	13	6.13495	2.00806							13	-1.63502	-1.70135
	14		1.68457							14		-1.30615
	15		2.03095							15		-1.77307
	16		1.24969							16		-0.82855
	17		2.05994							17		-1.43127
	18		2.09351							18		-1.44806
	19		2.07672							19		-1.36261
	20		1.97754							20		-1.39465
	21		1.85699							21		-1.2146
	22		3.10211							22		-2.15759
	Mean	3.84735	2.26541							Mean	-1.92824	-1.99339
	STD	1.30431	0.857703							STD	0.633879	0.862631
	n=	13	22							n=	13	22

## Sheet: Fig4D
		Channels									Channels
		PC1/PC2_AA	PC1-CTF/PC2_AA								PC1/PC2_AA	PC1-CTF/PC2_AA
current at +80 mV (μA)	No. 1	6.05469	5.3772						current at -70 mV (μA)	No. 1	-12.7747	-1.9043
	2	4.55627	22.1283							2	-6.89697	-8.9447
	3	15.3183	20.4468							3	-7.44934	-8.48389
	4	12.5076	24.9054							4	-6.51093	-8.461
	5	14.0244	24.8749							5	-6.3736	-8.45184
	6	15.6158	24.9206							6	-8.47473	-7.73315
	7	9.49866	19.2108							7	-4.60804	-5.7785
	8	8.95329	6.2208							8	-3.7761	-2.52953
	9	11.2513	18.808							9	-3.81284	-5.90631
	10	18.525	15.9211							10	-7.73639	-5.61741
	11	12.3608	11.4579							11	-3.65173	-2.39104
	12		34.4066							12		-9.69522
	13		10.3011							13		-4.52515
	14		12.5229							14		-7.3761
	15		9.82361							15		-5.91125
	16		17.4973							16		-8.95844
	17		11.0138							17		-5.72357
	18		23.1964							18		-9.09576
	19		19.0643							19		-8.61969
	20		10.1547							20		-7.39288
	21		8.89893							21		-6.25763
	22		6.79932							22		-5.06897
			27.7603							23		-8.68988
	Mean	11.6969	16.77							Mean	-6.5514	-6.67462
	STD	4.20703	7.82188							STD	2.68661	2.28243
	n=	11	23							n=	11	23

## Sheet: Fig4E
		Channels
		Un-inj	PC1-CTF/PC2_AA	PC1-CTF/P2 (WT)	PC1-CTF_R4090W/PC2_AA
current at +60 mV (μA)	No. 1	0.392151	1.05793	0.14801	0.283744
	2	0.39978	1.93153	0.219727	0.293753
	3	0.158691	1.36123	0.170898	0.218798
	4	0.256348	1.77002	0.198364	0.172641
	5	0.212097	1.08795	0.239563	0.231158
	6	0.274658	2.07672	0.279236	0.313125
	7	0.186157	1.97754	0.19989	0.287821
	8	0.234985	1.85699	0.169716	0.308347
	9	0.221252	1.29547	0.148702	0.287506
	10	0.292969	2.61231	0.180323	0.215722
	11	0.20629	3.04565	0.222873	0.277824
	12	0.181473	3.27301	0.251457	0.298746
	13	0.230769	2.95563	0.151239	0.218306
	14	0.161743	2.96021		0.218613
	15	0.283844	3.44133		0.220319
	16	0.172253	1.60392		0.220018
	17	0.153679	1.36624		0.176279
	18	0.242936	1.74277
	19	0.138861	1.398
	20		2.38604
	21		2.23461
	22		2.19752
	Mean	0.231628	2.07421	0.198461	0.249572
	STD	0.0735072	0.717758	0.0420703	0.0461782
	n=	19	22	13	17
