# Supplementary material for: The ion channel function of polycystin‐1 in the polycystin‐1/polycystin‐2 complex
Source: EMBO Rep. 2019 Aug 22;20(11):e48336. doi: 10.15252/embr.201948336 (PMC6832002; doi:10.15252/embr.201948336)
Supplement: Supplementary file 9 — Source Data for Figure 5 [file EMBR-20-e48336-s007.zip › embr201948336-sup-0006-SDataFig5B.xlsx]

## Sheet: Fig5B
	Ions	Na		Li		Cs		DMA		DEA		TeEA		NMDG
	Ion Channels	PC2_AA	PC1-CTF/PC2_AA	PC2_AA	PC1-CTF/PC2_AA	PC2_AA	PC1-CTF/PC2_AA	PC2_AA	PC1-CTF/PC2_AA	PC2_AA	PC1-CTF/PC2_AA	PC2_AA	PC1-CTF/PC2_AA	PC2_AA	PC1-CTF/PC2_AA
Reversal Potential (mV)	No. 1	-19.5837	-0.05493	-22.2465	-0.35845	-17.7353	-6.89079	-68.8935	8.44337	-45.3048	1.34854	-71.5385	-35.7639	-74.2276	-80.11
	2	-36.7063	-0.50222	-40.1714	1.20766	-33.7436	-7.6783	-80.1561	14.0847	-58.8428	5.44256	-79.1304	-37.3195	-59.7431	-83.5426
	3	-35.9934	-0.13469	-42.0791	2.09212	-35.342	-6.33638	-73.8358	10.7764	-58.7649	5.72926	-74.6875	-42.878	-62.6003	-89.3279
	4	-21.6525	-6.0021	-28.2427	1.85946	-21.24	-6.85682	-78.9437	14.6181	-58.6959	4.52307	-70.1413	-42.8608	-80	-89.6351
	5	-34.7176	-4.00997	-20.5777	5.06862	-13.4091	-2.31224	-67.4361	13.0676	-39.5284	7.25164	-53.6393	-30.1031	-80	-79.5307
	6	-19.3886	-1.80376	-41.3109	4.16557	-33.7091	-2.89092	-63.3808	9.72356	-67.768	6.59706	-60.7734	-41.9426	-80	-82.4106
	7	-32.1519	-3.28307	-21.8514	-0.03626	-16.1027	-11.6432	-57.1217	4.87812	-40.2006	4.18894	-76.7339	-41.9807	-73.6623	-79.9777
	8	-23.4254	-2.96981	-18.4518	0.124175	-7.96812	-11.8095	-65.5	6.46918	-63.1766	1.17627	-77.8335	-41.8352	-59.4714	-83.8466
	9	-30.3093	-2.66181	-12.6754	4.23126	-7.96812	-9.54023	-72.9412	7.3965	-56.6355	6.22738	-84.1162	-38.52	-64.7426	-76.3939
	10	-15.9421	-2.0871	-10.344	0.814571	-1.1418	-10.4641	-77.1111	7.05938	-62.2704	4.40134	-78.5252	-45.685	-67.7256	-91.1031
	11	-36.0917	-2.25354	-12.3604	3.08717	-0.5499	-8.41023	-53.2837	13.355	-62.9825	5.57578	-90.4417	-42.6536	-85.5559	-88.1919
	12	-29.9332	-0.46735	-12.6936		-1.48215		-65.4034	10.7729	-55.5888		-88.3591	-39.0877	-100	-79.3246
	13	-31.8324	-1.48161					-80	4.64253	-63.4411		-78.8723	-46.2162	-94.0534	-81.1502
	14	-31.5862	-9.53163					-77.6656	5.30962	-75.9986		-88.5101	-47.2941	-75.2683	-91.3694
	15	-16.3386	-8.27079					-74.9399	10.1423	-65.4954		-97.4447	-47.9381		-78.3159
	16	-9.31149	-3.51306					-67.7403	7.93795	-61.1471		-93.713	-48.3607		-78.467
	17	-6.96771	-6.11117					-77.249	9.1086				-41.6464		-84.1472
	18	-9.00272	-3.82899					-75.5831	10.3704				-39.8557		-80
	19	-9.28946	-6.18644					-75.554	3.53846				-36.6161		-80
	20	-5.77844	-8.90566					-75.7858	4.88413				-43.5816		-79.0396
	21	-2.73826	-8.98592					-71.8249	4.31965				-37.1983		-80
	22	-2.97507	-10.7167					-74.9883	9.1746				-31.7098		-73.2077
	23	-0.27056	-4.19797					-75.7192	9.1746				-38.7439		-75.0065
	24		-6.69156					-69.8408	7.72685
	25		-2.59021					-66.8749
	Mean	-20.0864	-4.28968	-23.5837	2.02326	-15.866	-7.71206	-71.5109	8.62394	-58.4901	4.76926	-79.0288	-40.8605	-75.5036	-81.9173
	STD	12.397	3.16243	11.8021	1.88545	12.9292	3.15194	6.90802	3.1875	9.69437	1.96973	11.6237	4.7953	12.2762	5.03396
	n=	23	25	12	11	12	11	25	24	16	11	16	23	14	23
