# Supplementary material for: The ion channel function of polycystin‐1 in the polycystin‐1/polycystin‐2 complex
Source: EMBO Rep. 2019 Aug 22;20(11):e48336. doi: 10.15252/embr.201948336 (PMC6832002; doi:10.15252/embr.201948336)
Supplement: Supplementary file 10 — Source Data for Figure 6 [file EMBR-20-e48336-s008.zip]

Archive with 1 entries (1 files):
- embr201948336-sup-0007-SDataFig6B-E.xlsx
