# Supplementary material for: The ion channel function of polycystin‐1 in the polycystin‐1/polycystin‐2 complex
Source: EMBO Rep. 2019 Aug 22;20(11):e48336. doi: 10.15252/embr.201948336 (PMC6832002; doi:10.15252/embr.201948336)
Supplement: Supplementary file 10 — Source Data for Figure 6 [file EMBR-20-e48336-s008.zip › embr201948336-sup-0007-SDataFig6B-E.xlsx]

## Sheet: Fig6B
		Na					Li					Cs					DMA					DEA					TeEA					NMDG
	Ion Channels	PC1-CTF/PC2_AA	PC1-CTF_L4083D/PC2_AA	PC1-CTF_V4085D/PC2_AA	PC1-CTF/PC2_AA_L641D	PC1-CTF/PC2_AA_N674C	PC1-CTF/PC2_AA	PC1-CTF_L4083D/PC2_AA	PC1-CTF_V4085D/PC2_AA	PC1-CTF/PC2_AA_L641D	PC1-CTF/PC2_AA_N674C	PC1-CTF/PC2_AA	PC1-CTF_L4083D/PC2_AA	PC1-CTF_V4085D/PC2_AA	PC1-CTF/PC2_AA_L641D	PC1-CTF/PC2_AA_N674C	PC1-CTF/PC2_AA	PC1-CTF_L4083D/PC2_AA	PC1-CTF_V4085D/PC2_AA	PC1-CTF/PC2_AA_L641D	PC1-CTF/PC2_AA_N674C	PC1-CTF/PC2_AA	PC1-CTF_L4083D/PC2_AA	PC1-CTF_V4085D/PC2_AA	PC1-CTF/PC2_AA_L641D	PC1-CTF/PC2_AA_N674C	PC1-CTF/PC2_AA	PC1-CTF_L4083D/PC2_AA	PC1-CTF_V4085D/PC2_AA	PC1-CTF/PC2_AA_L641D	PC1-CTF/PC2_AA_N674C	PC1-CTF/PC2_AA	PC1-CTF_L4083D/PC2_AA	PC1-CTF_V4085D/PC2_AA	PC1-CTF/PC2_AA_L641D	PC1-CTF/PC2_AA_N674C
Reversal Potential (mV)	No. 1	-0.05493	-28.1454	-30.2043	-30.8597	-29.9873	-0.35845	-37.629	-29.0219	-32.4951	-41.5544	-6.89079	-34.9275	-20.4844	-34.4452	-39.5101	8.44337	-49.7542	-46.1442	-45.1805	-68.0542	1.34854	-75.9972	-61.0976	-62.7373	-78.7845	-35.7639	-64.6594	-39.1963	-48.2811	-59.2444	-80.11	-72.948	-87.5466	-90.3909	-83.7228
	2	-0.50222	-29.9125	-25.709	-29.431	-29.3287	1.20766	-35.0032	-26.7777	-31.8286	-38.1686	-7.6783	-34.2863	-15.9869	-35.3631	-37.54	14.0847	-42.8249	-23.2139	-46.0518	-59.2884	5.44256	-75.8534	-32.3855	-62.1889	-76.1442	-37.3195	-71.6798	-34.9552	-45.7729	-50.3929	-83.5426	-87.2869	-75.818	-87.5074	-81.2865
	3	-0.13469	-23.4345	-28.4922	-27.9867	-30.3914	2.09212	-39.5749	-29.53	-30.5543	-41.5672	-6.33638	-34.4621	-15.9173	-33.289	-39.897	10.7764	-45.73	-46.4149	-44.1554	-71.5951	5.72926	-76.9686	-62.6036	-57.5486	-81.659	-42.878	-63.118	-39.2577	-37.5045	-61.6627	-89.3279	-77.3285	-84.3087	-74.1358	-85.8571
	4	-6.0021	-22.4051	-23.5597	-15.9318	-31.0183	1.85946	-35.6047	-25.745	-11.139	-43.4026	-6.85682	-32.6393	-13.0606	-23.7972	-38.228	14.6181	-39.8673	-50.2859	-25.7384	-62.8214	4.52307	-69.7983	-65.9357	-39.9457	-72.4878	-42.8608	-51.5549	-39.1601	-44.4915	-51.5397	-89.6351	-73.4134	-83.644	-79.1148	-77.8268
	5	-4.00997	-28.8908	-19.1757	-26.173	-19.0249	5.06862	-33.3362	-26.6363	-26.0885	-27.3269	-2.31224	-33.8782	-13.6521	-30.8538	-21.3924	13.0676	-46.9571	-50.3665	-39.477	-44.3892	7.25164	-71.4921	-61.0584	-55.597	-55.2582	-30.1031	-67.4196	-39.3449	-47.8314	-37.897	-79.5307	-62.2608	-81.2471	-85.7612	-78.0113
	6	-1.80376	-26.6014	-36.9863	-12.0966	-22.7375	4.16557		-42.1094	-9.22377	-30.3329	-2.89092		-16.7173	-18.2844	-29.6417	9.72356	-49.2843	-57.5225	-22.7384	-54.208	6.59706		-72.0964	-36.5715	-67.7903	-41.9426	-63.5952	-36.9164	-45.4973	-46.1292	-82.4106	-94.2509	-82.549	-78.7932	-77.1325
	7	-3.28307	-35.6444		-9.71236	-24.6024	-0.03626			-10.5842	-31.834	-11.6432		-37.1274	-23.0267	-29.3832	4.87812	-61.1019	-58.4919	-32.1739	-53.8586	4.18894		-71.7192	-50.4252	-67.5489	-41.9807	-77.8418	-41.1297	-31	-63.5233	-79.9777	-92.3855	-81.9568	-73.1969	-84.6335
	8	-2.96981	-32.7378		-15.5951	-25.0999	0.124175			-16.1302	-33.1824	-11.8095		-23.7396	-27.5709	-29.5208	6.46918	-59.4051		-36.614	-57.7769	1.17627			-51.3099	-65.0862	-41.8352	-74.482	-50.4155	-32.9866	-40.1896	-83.8466	-94.4666	-92.7613	-67.93	-68.0229
	9	-2.66181	-36.8167		-22.3692	-20.2411	4.23126			-23.1222	-25.0307	-9.54023		-35.4128	-27.3402	-26.7149	7.3965	-62.1916		-36.7794	-48.9501	6.22738			-51.2057	-65.408	-38.52	-83.2296	-38.0569	-41.1934	-43.3739	-76.3939	-81.2547	-90.0198	-79.9461	-70.1017
	10	-2.0871	-33.9399		-14.5001	-20.9714	0.814571			-22.7642	-27.1844	-10.4641		-36.9063	-22.0892	-27.1361	7.05938	-57.2408		-26.3942	-48.0782	4.40134			-33.5202	-57.025	-45.685	-66.8905		-50.4961	-55.2557	-91.1031	-76.6187	-87.167	-79.7634	-79.4058
	11	-2.25354	-31.1686			-23.3925	3.08717				-31.1192	-8.41023		-34.4801		-27.6351	13.355	-57.2835			-57.0489	5.57578				-64.2038	-42.6536	-55.9055				-88.1919		-62.5362
	12	-0.46735												-36.0147			10.7729										-39.0877					-79.3246		-70.8918
	13	-1.48161												-39.8297			4.64253										-46.2162					-81.1502		-72.1019
	14	-9.53163															5.30962										-47.2941					-91.3694
	15	-8.27079															10.1423										-47.9381					-78.3159
	16	-3.51306															7.93795										-48.3607					-78.467
	17	-6.11117															9.1086										-41.6464					-84.1472
	18	-3.82899															10.3704										-39.8557					-80
	19	-6.18644															3.53846										-36.6161					-80
	20	-8.90566															4.88413										-43.5816					-79.0396
	21	-8.98592															4.31965										-37.1983					-80
	22	-10.7167															9.1746										-31.7098					-73.2077
	23	-4.19797															9.1746										-38.7439					-75.0065
	24	-6.69156															7.72685
	25	-2.59021
	Mean	-4.28968	-29.9725	-27.3545	-20.4656	-25.1632	2.02326	-36.2296	-29.9701	-21.393	-33.7003	-7.71206	-34.0387	-26.1022	-27.606	-31.509	8.62394	-51.9673	-47.4914	-35.5303	-56.9154	4.76926	-74.0219	-60.9852	-50.105	-68.3087	-40.8605	-67.3069	-39.8259	-42.5055	-50.9208	-81.9173	-81.2214	-80.9652	-79.654	-78.6001
	STD	3.16243	4.68742	6.10227	7.794	4.37098	1.88545	2.41949	6.12556	9.07235	6.46272	3.15194	0.868133	10.5602	5.79912	6.22343	3.1875	7.78117	11.7621	8.50346	8.34242	1.96973	3.1693	13.4398	10.3029	8.37237	4.7953	9.22907	4.33808	6.65717	8.9916	5.03396	10.7077	8.51954	6.87169	5.87246
	n=	25	11	6	10	11	11	5	6	10	11	11	5	13	10	11	24	11	7	10	11	11	5	7	10	11	23	11	9	10	10	23	10	13	10	10

## Sheet: Fig6C
	Ion	Na				Li				Cs				DMA				DEA				TeEA				NMDG
	Channels	PC1-CTF/PC2_AA	PC1-CTF_E4068L/PC2_AA	PC1-CTF_R4084A/PC2_AA	PC1-CTF/PC2_AA_D643N	PC1-CTF/PC2_AA	PC1-CTF_E4068L/PC2_AA	PC1-CTF_R4084A/PC2_AA	PC1-CTF/PC2_AA_D643N	PC1-CTF/PC2_AA	PC1-CTF_E4068L/PC2_AA	PC1-CTF_R4084A/PC2_AA	PC1-CTF/PC2_AA_D643N	PC1-CTF/PC2_AA	PC1-CTF_E4068L/PC2_AA	PC1-CTF_R4084A/PC2_AA	PC1-CTF/PC2_AA_D643N	PC1-CTF/PC2_AA	PC1-CTF_E4068L/PC2_AA	PC1-CTF_R4084A/PC2_AA	PC1-CTF/PC2_AA_D643N	PC1-CTF/PC2_AA	PC1-CTF_E4068L/PC2_AA	PC1-CTF_R4084A/PC2_AA	PC1-CTF/PC2_AA_D643N	PC1-CTF/PC2_AA	PC1-CTF_E4068L/PC2_AA	PC1-CTF_R4084A/PC2_AA	PC1-CTF/PC2_AA_D643N
Reversal Potential (mV)	No. 1	-0.05493	-3.47577	7.13179	-14.7945	-0.35845	-0.26293	-0.40848	1.38419	-6.89079	-9.93335	-10.0001	-4.83954	8.44337	-4.6359	7.13179	-8.59756	1.34854	-10.3827	-5.87026	-1.47374	-35.7639	-40.1631	-34.2484	-31.6279	-80.11	-92.0143	-74.0535	-83.9267
	2	-0.50222	-3.31442	6.03443	-4.8	1.20766	0.487974	-1.50242	-0.33137	-7.6783	-8.9518	-11.5169	-4.13464	14.0847	-2.69151	6.03443	-0.93264	5.44256	-10.6876	-7.96263	-4.7643	-37.3195	-57.4912	-31.0519	-33.3824	-83.5426	-92.2552	-71.3146	-93.6086
	3	-0.13469	-3.09534	5.71298	-5.33679	2.09212	0.789417	1.92729	-0.3023	-6.33638	-8.80314	-6.8951	-2.5292	10.7764	0.721065	5.71298	-2.09402	5.72926	-9.67266	-4.64018	-5.93236	-42.878	-46.2573	-44.4281	-42.2807	-89.3279	-85.8082	-75.1416	-92.1184
	4	-6.0021	-4.22156	3.22811	-1.98312	1.85946	1.37516	-0.95852	0.467954	-6.85682	-8.39929	-9.21212	-3.51959	14.6181	-3.07966	3.22811	5.49618	4.52307	-10.4971	-6.10897	-2.35572	-42.8608	-53.8203	-38.061	-34.0909	-89.6351	-83.7544	-84.5098	-95.2162
	5	-4.00997	-1.8802	11.1057	-1.89638	5.06862	-0.14068	3.39367	-1.67924	-2.31224	-8.5501	-7.20454	-1.81562	13.0676	-6.98128	11.1057	4.77947	7.25164	-12.1	5.08397	-11.2943	-30.1031	-60.7374	-37.2892	-42.8361	-79.5307	-85.3021	-71.6195	-71.1846
	6	-1.80376	-2.24598	9.5608	-2.39337	4.16557	-4.82528	4.16375	0.432785	-2.89092	-16.5155	-7.4956	-4.15159	9.72356	-4.71971	9.5608	1.64687	6.59706	-16.2726	0.058392	-2.33679	-41.9426	-57.4946	-48.241	-51.9025	-82.4106	-92.7819	-71.2282	-66.0892
	7	-3.28307	-2.57417	12.6072	-2.12943	-0.03626	-4.13772		0.613634	-11.6432	-16.3433		-4.91523	4.87812	-4.56524	12.6072	0.683582	4.18894	-16.3882		-2.05541	-41.9807	-56.64	-57.2744	-55.26	-79.9777	-100	-88.6834	-92.0432
	8	-2.96981	-1.42282	-0.97944	-2.50229	0.124175	-5.13797		-6.51024	-11.8095	-17.3026		-13.2641	6.46918	-3.94574	-0.97944	4.22895	1.17627	-16.4012		-13.3912	-41.8352	-51.7469	-34.25	-51.0564	-83.8466	-100	-89.4151	-92.5475
	9	-2.66181	-1.26414	15.2363	-2.20897	4.23126	1.61077		-5.80706	-9.54023	-10.0799		-11.7677	7.3965	-3.93052	15.2363	-2.3545	6.22738	-10.4992		-5.69198	-38.52	-58.0325	-24.375	-45.71	-76.3939	-95.1254		-89.5479
	10	-2.0871	-3.70841	9.95298	-2.31549	0.814571	1.45609		-6.7002	-10.4641	-12.6114		-13.4353	7.05938	-4.44539	9.95298	4.14872	4.40134	-13.4987		-13.6673	-45.685	-44.4144	-34.1509	-38.5278	-91.1031	-100		-89.9172
	11	-2.25354	-1.07143	-3.10273	-3.64817	3.08717	1.46369		-10.5974	-8.41023	-12.0875		-14.8442	13.355	3.43137	-3.10273	4.72963	5.57578	-11.9578		-23.2684	-42.6536	-38.9655		-50.1635	-88.1919	-73.3574
	12	-0.46735	-0.12121	15.7804	-10.1819									10.7729	2.51497	15.7804	-7.26846					-39.0877	-42.8571		-51.3977	-79.3246	-85.5858
	13	-1.48161	-0.29197	14.8771	-10.1601									4.64253	-0.66176	14.8771	-1.81002					-46.2162	-47.6667		-57.7305	-81.1502	-86.3325
	14	-9.53163	-0.8	9.81367	-10.6418									5.30962	-1.71717	9.81367	-8.08398					-47.2941			-56.9664	-91.3694	-89.5956
	15	-8.27079	-10.5765		-15.1544									10.1423	-8.58071		-13.6046					-47.9381				-78.3159	-77.7691
	16	-3.51306	-10.4904											7.93795	-8.28095							-48.3607				-78.467	-75.1372
	17	-6.11117	-12.3422											9.1086	-9.50356							-41.6464				-84.1472	-67.561
	18	-3.82899	-3.78095											10.3704	-3.35432							-39.8557				-80
	19	-6.18644	-4.17331											3.53846	-5.70803							-36.6161				-80
	20	-8.90566	-3.92556											4.88413	-5.16374							-43.5816				-79.0396
	21	-8.98592												4.31965								-37.1983				-80
	22	-10.7167												9.1746								-31.7098				-73.2077
	23	-4.19797												9.1746								-38.7439				-75.0065
	24	-6.69156												7.72685
	25	-2.59021
	Mean	-4.28968	-3.73882	8.35423	-6.00978	2.02326	-0.665589	1.10255	-2.63902	-7.71206	-11.7798	-8.72073	-7.20152	8.62394	-3.76489	8.35423	-1.26882	4.76926	-12.578	-3.23995	-7.83923	-40.8605	-50.4836	-38.337	-45.9238	-81.9173	-87.1988	-78.2457	-86.62
	STD	3.16243	3.45441	5.78703	4.82584	1.88545	2.67634	2.39238	4.03006	3.15194	3.45769	1.83464	4.98783	3.1875	3.42122	5.78703	5.86032	1.96973	2.64066	4.89042	6.83233	4.7953	7.4777	9.39234	8.93463	5.03396	9.59326	7.94033	10.0221
	n=	25	20	14	15	11	11	6	11	11	11	6	11	24	20	14	15	11	11	6	11	23	13	10	14	23	17	8	10

## Sheet: Fig6D
		Channels
		PC1-CTF/PC2_AA	PC1-CTF_L4083D/PC2_AA	PC1-CTF_V4085D/PC2_AA	PC1-CTF/PC2_AA_L641D	PC1-CTF/PC2_AA_N674C	PC1-CTF_E4068L/PC2_AA	PC1-CTF_R4084A/PC2_AA	PC1-CTF/PC2_AA_D643N
Px:PNa	Li	1.252	0.783	0.903	0.987	0.651	1.128	1.231	1.141
	Cs	0.856	0.853	1.05	0.808	0.714	0.731	0.839	0.955
	DMA	1.628	0.424	0.455	0.578	0.252	0.999	1.634	1.203
	DEA	1.394	0.179	0.269	0.316	0.159	0.708	1.039	0.931
	TeEA	0.235	0.233	0.614	0.482	0.369	0.161	0.264	0.21
	NMDG	0.047	0.135	0.123	0.107	0.131	0.038	0.056	0.043

## Sheet: Fig6E
		Channels
		PC1-CTF/PC2_AA	PC1-CTF_L4083D/PC2_AA	PC1-CTF_V4085D/PC2_AA	PC1-CTF/PC2_AA_L641D	PC1-CTF/PC2_AA_N674C	PC1-CTF_E4068L/PC2_AA	PC1-CTF_R4084A/PC2_AA	PC1-CTF/PC2_AA_D643N
Px:PNMDG	Na	21.186	7.39877	8.11361	9.37298	7.61657	26.0283	18.0036	23.287
	Li	26.5213	5.79484	7.32582	9.24768	4.95842	29.3472	22.1673	26.5632
	Cs	18.1338	6.31246	8.52026	7.56928	5.44124	19.014	15.1047	22.2281
	DMA	34.4933	3.13427	3.69574	5.4162	1.92217	26.0018	29.4237	28.0232
	DEA	29.5234	1.32465	2.18199	2.95877	1.21109	18.4305	18.7096	21.6814
	TeEA	4.96942	1.7218	4.98547	4.51582	2.81065	4.19444	4.75154	4.89993
