# Supplementary material for: The ion channel function of polycystin‐1 in the polycystin‐1/polycystin‐2 complex
Source: EMBO Rep. 2019 Aug 22;20(11):e48336. doi: 10.15252/embr.201948336 (PMC6832002; doi:10.15252/embr.201948336)
Supplement: Supplementary file 11 — Source Data for Figure 7 [file EMBR-20-e48336-s009.zip]

Archive with 3 entries (2 files):
- Source_Data_for_Fig7/
- Source_Data_for_Fig7/Source_Data_for_Fig7.pdf
- Source_Data_for_Fig7/Source_Data_for_Fig7.xlsx
