# Supplementary material for: The ion channel function of polycystin‐1 in the polycystin‐1/polycystin‐2 complex
Source: EMBO Rep. 2019 Aug 22;20(11):e48336. doi: 10.15252/embr.201948336 (PMC6832002; doi:10.15252/embr.201948336)
Supplement: Supplementary file 11 — Source Data for Figure 7 [file EMBR-20-e48336-s009.zip › Source_Data_for_Fig7/Source_Data_for_Fig7.xlsx]

## Sheet: Fig7B
		Channels
		PC1/PC2_AA	PC1_T3041V/PC2_AA	PC1_L3040H/PC2_AA	Un-inj
Normalized Current	No. 1	1.095	0.283101	0.085995	0.099645
at + 80mV	2	0.67786	0.496587	0.07371	0.104704
	3	0.511057	0.510784	0.12285	0.110724
	4	0.493857	0.629812	0.082173	0.097404
	5	2.22222	0.584767	0.072345	0.052877
	6	0.813659	0.939506	0.077248	0.037061
	7	0.910858	1.48305	0.116895	0.065038
	8	0.69702	0.714669	0.288144
	9	1.57846	1.02954	0.046297
	10	0.880718	0.842563	0.08496
	11	0.814288	0.754851	0.106637
	12	1.3674	0.348931
	13	1.00169	1.53627
	14	0.940854	0.611153
	15	0.995047	0.549269
	16		0.751355
	Mean	1	0.754139	0.105205	0.0810647
	STD	0.443862	0.354103	0.0644589	0.0289782
	n=	15	16	11	7

## Sheet: Fig7C
		Channels
		PC1/PC2_AA	PC1_T3041V/PC2_AA	PC1_L3040H/PC2_AA	Un-inj
Normalized Current	No. 1	-1.73681	-0.21695	-0.0615	-0.04466
at -70mV	2	-1.10744	-0.53883	-0.0493	-0.02086
	3	-0.55811	-0.49881	-0.05247	-0.01653
	4	-0.59765	-0.85217	-0.04905	-0.01643
	5	-0.93468	-0.60521	-0.0554	-0.01029
	6	-0.98356	-0.88225	-0.0274	-0.00964
	7	-0.6543	-1.06088	-0.02888	-0.01681
	8	-1.42746	-0.54032	-0.04295
	9	-0.96581	-0.97578	-0.0468
	10	-1.04316	-0.57721	-0.01774
	11	-0.91175	-0.65513	-0.02436
	12	-0.89252	-0.26603
	13	-1.18675	-0.22372
	14		-0.36645
	15		-0.6015
	Mean	-1	-0.590749	-0.0414409	-0.0193171
	STD	0.326037	0.263374	0.0144151	0.0118474
	n=	13	15	11	7
